# Supplementary material for: Cellular Effects of Selected Unsymmetrical Bisacridines on the Multicellular Tumor Spheroids of HCT116 Colon and A549 Lung Cancer Cells in Comparison to Monolayer Cultures
Source: Int J Mol Sci. 2023 Oct 30;24(21):15780. doi: 10.3390/ijms242115780 (PMC10649579; doi:10.3390/ijms242115780)
Supplement: Supplementary file 1 [file ijms-24-15780-s001.zip]

Archive with 1 entries (1 files):
- ijms-2674150-supplementary.pdf
